# Supplementary material for: The Intrinsic Innate Immunity of Hepatocytes Suppresses HBV Replication and Is Antagonized by HBx
Source: Viruses. 2025 Dec 10;17(12):1599. doi: 10.3390/v17121599 (PMC12737693; doi:10.3390/v17121599)
Supplement: Supplementary file 1 [file viruses-17-01599-s001.zip]

Archive with 1 entries (1 files):
- viruses-3990587-supplementary.pdf
